# Supplementary material for: Expression Patterns of TGF-β1, TβR-I, TβR-II, and Smad2 Reveal Insights into Heterosis for Growth of Hybrid Offspring between Acanthopagrus schlegelii and Pagrus major
Source: Genes (Basel). 2024 Jul 19;15(7):945. doi: 10.3390/genes15070945 (PMC11276220; doi:10.3390/genes15070945)
Supplement: Supplementary file 1 [file genes-15-00945-s001.zip]

Archive with 1 entries (1 files):
- genes-3086156-supplementary.pdf
